# Supplementary material for: Design, Synthesis, and Antibacterial Screening of Some Novel Heteroaryl-Based Ciprofloxacin Derivatives as DNA Gyrase and Topoisomerase IV Inhibitors
Source: Pharmaceuticals (Basel). 2021 Apr 22;14(5):399. doi: 10.3390/ph14050399 (PMC8145110; doi:10.3390/ph14050399)
Supplement: Supplementary file 1 [file pharmaceuticals-14-00399-s001.zip]

Archive with 1 entries (1 files):
- pharmaceuticals-1120557-supplementary.pdf
